# Supplementary material for: Effect of Fertilization, Irrigation and Microbial Biostimulant on the Antioxidant Profile of Some Sweet Pepper Genotypes
Source: Plants (Basel). 2026 Apr 21;15(8):1278. doi: 10.3390/plants15081278 (PMC13120125; doi:10.3390/plants15081278)
Supplement: Supplementary file 1 [file plants-15-01278-s001.zip]

Archive with 1 entries (1 files):
- plants-4220104-supplementary-revised.pdf
